# Supplementary material for: Quantification of Amino Acids, Phenolic Compounds Profiling from Nine Rice Varieties and Their Antioxidant Potential
Source: Antioxidants (Basel). 2022 Apr 25;11(5):839. doi: 10.3390/antiox11050839 (PMC9137474; doi:10.3390/antiox11050839)
Supplement: Supplementary file 1 [file antioxidants-11-00839-s001.zip]

Archive with 1 entries (1 files):
- antioxidants-1679371-supplementary.pdf
